# Supplementary material for: Coproducing Health Information Materials With Young People: Reflections and Lessons Learned
Source: Health Expect. 2024 Jun 16;27(3):e14115. doi: 10.1111/hex.14115 (PMC11180295; doi:10.1111/hex.14115)
Supplement: Supplementary file 1 — Supporting information. [file HEX-27-e14115-s002.xlsx]

## Sheet: Sheet1
SPLaTToon project timeline
		2023-03-01	2023-04-01	2023-05-01	2023-06-01	2023-07-01	2023-08-01	2023-09-01
Project preparation
Session preparation
Advertise for media producers
Media producer interviews
Media producer project work
	Develop specifications based on PPIE sessions
	Development of initial drafts
	Develop final drafts, produce, and refine for release
PPIE sessions
	First round of PPIE sessions: CYP with Long Covid, Primary school visit, Secondary school visit, Stakeholder group, Work experience students.
	Second round of PPIE sessions: CYP with Long Covid, Primary school visit (Secondary school visit not scheduled)
Final material release
Project wrap up
